# Supplementary material for: Vitamin D and Omega-3 Supplementation for Emotional and Behavioral Dysregulation in Autism Spectrum Disorders: A Systematic Review
Source: J Clin Med. 2026 Jan 16;15(2):745. doi: 10.3390/jcm15020745 (PMC12842232; doi:10.3390/jcm15020745)
Supplement: Supplementary file 1 [file jcm-15-00745-s001.zip]

Archive with 1 entries (1 files):
- jcm-4084004-supplementary.pdf
